# Supplementary material for: Synthetic extracellular matrices with tailored adhesiveness and degradability support lumen formation during angiogenic sprouting
Source: Nat Commun. 2021 Jun 7;12:3402. doi: 10.1038/s41467-021-23644-5 (PMC8184799; doi:10.1038/s41467-021-23644-5)
Supplement: Supplementary file 6 — Source Data [file 41467_2021_23644_MOESM6_ESM.xlsx]

## Sheet: Figure 1
Figure 1f Cell distribution in sprouts
	1-5 Cells/Sprout			6-10 Cells/Sprout			11-15 Cells/Sprout			>15 Cells/Sprout			1-5 Cells/Sprout	6-10 Cells/Sprout	11-15 Cells/Sprout	>15 Cells/Sprout
	Repeat-1	Repeat-2	Repeat-3	Repeat-1	Repeat-2	Repeat-3	Repeat-1	Repeat-2	Repeat-3	Repeat-1	Repeat-2	Repeat-3	Average	Average	Average	Average
RGD 0.15mM	0.686036	0.790652	0.645977	0.130095	0.123661	0.236782	0.0841284	0.0856865	0.0954023	0.0997398	0	0.0218391	0.707555	0.163513	0.0884057	0.0405263
RGD 1mM	0.420588	0.405471	0.375	0.206723	0.247191	0.280269	0.22437	0.226673	0.202354	0.148319	0.120664	0.142377	0.400353	0.244728	0.217799	0.13712
RGD 6mM	0.294255	0.323495	0.387583	0.242236	0.23301	0.304656	0.178571	0.17165	0.180044	0.284938	0.271845	0.127716	0.335111	0.259967	0.176755	0.228166
Figure 1g % Cells in multicellular sprouts
	Repeat-1	Repeat-2	Repeat-3	Mean	SD	p-0.15mM vs 6mM	p-1mM vs 6mM
RGD 0.15mM	0.313964	0.209348	0.354023	0.292445	0.0746996
RGD 1mM	0.579412	0.594529	0.625	0.599647	0.0232211
RGD 6mM	0.705745	0.676505	0.612417	0.664889	0.0477362	0.00189489	0.100351
Figure 1h Number of multicellular sprouts
	Repeat-1	Repeat-2	Repeat-3	Mean	SD	p-0.15mM vs 6mM	p-1mM vs 6mM
RGD 0.15mM	33	24	35	30.6667	5.85947
RGD 1mM	121	116	106	114.333	7.63763
RGD 6mM	151	146	138	145	6.55744	2.30283e-05	0.00618454
Figure 1j Number of multicellular sprouts
	Repeat-1	Repeat-2	Repeat-3	Mean	SD	p-value 0.2mM and 1.5mM	p-value 0.5mM and 1.5mM
αvβ3 0.2mM	52	50	45	49	3.60555
αvβ3 0.5mM	82	77	56	71.6667	13.7961
αvβ3 1.5mM	106	81	97	94.6667	12.6623	0.00386398	0.100506
Figure 1l Number of multicellular sprouts
	Repeat-1	Repeat-2	Repeat-3	Mean	SD	p-value 0.2mM vs 1.5mM	p-value 0.5mM vs 1.5mM
α5β1 0.2mM	41	48	49	46	4.3589
α5β1 0.5mM	51	66	61	59.3333	7.63763
α5β1 1.5mM	28	76	48	50.6667	24.1109	0.758035	0.584768

## Sheet: Figure 3
Figure 3b Number of perfusablee lumens
	Repeat-1	Repeat-2	Repeat-3	Mean	SD	p-0.15mM vs 12mM	p-1mM vs12mM	p-6mM vs 12mM
RGD 0.15mM	2	0	1	1	1
RGD 1mM	13	22	20	18.3333	4.72582
RGD 6mM	55	56	42	51	7.81025
RGD 12mM	83	82	73	79.3333	5.50757	1.71879e-05	0.000129456	0.00681467
Figure 3c Maximum bead perfusion distance (µm)
	Repeat-1	Repeat-2	Repeat-3	Mean	SD	p-0.15mM vs 12mM	p-1mM vs12mM	p-6mM vs 12mM
RGD 0.15mM	66.3	0	22	29.4333	33.7693
RGD 1mM	91.4	195	142	142.8	51.8046
RGD 6mM	224	249	170	214.333	40.3774
RGD 12mM	256	253	240	249.667	8.5049	0.000394574	0.0243222	0.212187
Figure 3d Average bead perfusion distance (µm)
	Repeat-1	Repeat-2	Repeat-3	Mean	SD	p-0.15mM vs 12mM	p-1mM vs12mM	p-6mM vs 12mM
RGD 0.15mM	58.55	0	22	26.85	29.5748
RGD 1mM	48.8538	74.7273	59.645	61.0754	12.9959
RGD 6mM	98.0782	92.3946	70.1262	86.8663	14.7733
RGD 12mM	121.405	87.0793	91.7671	100.084	18.6128	0.0221617	0.0408884	0.389906
Figure 3f Number of perfusable lumens
	Repeat-1	Repeat-2	Repeat-3	Mean	SD	p-value
αvβ3	81	86	88	85	3.60555
α5β1	71	50	61	60.6667	10.504	0.0191846

## Sheet: Figure 4
Figure 4a Cell migration distance (µm)
	Repeat-1		Repeat-2		Repeat-3		Mean		SD
	NCD	HD	NCD	HD	NCD	HD	NCD	HD	NCD	HD
2 Days	216.464	217.792	142.096	185.92	203.184	200.528	187.248	201.413	39.6625	15.9544
4 Days	357.232	419.648	272.24	401.056	351.92	397.072	327.131	405.925	47.6109	12.05
6 Days	466.128	551.12	367.856	544.48	459.488	540.496	431.157	545.365	54.921	5.36705
8 Days	567.056	645.408	438.24	638.768	524.56	633.456	509.952	639.211	65.6387	5.98828
10 Days	677.28	741.024	504.64	725.088	626.816	710.48	602.912	725.531	88.7676	15.2768
12 Days	698.528	772.896	549.792	735.712	681.264	735.712	643.195	748.107	81.3484	21.4682
14 Days	770.24	774.224	588.304	752.976	737.04	739.696	698.528	755.632	96.8894	17.4166
Channel Distance	774.224	771.568	754.304	743.68	759.616	734.384	756.296
Figure 4c Number of perfusable lumens
	NCD	HD
Repeat-1	49	93
Repeat-2	47	124
Repeat-3	47	118
Mean	47.6667	111.667
SD	1.1547	16.4418
p-value		0.00254575
Figure 4 D Maximal bead perfusion distance (µm)
	NCD	HD
Repeat-1	251	472
Repeat-2	192	449
Repeat-3	161	422
Mean	201.333	447.667
SD	45.7202	25.0267
p-value		0.00121303
Figure 4e Average bead perfusion distance (µm)
	NCD	HD
Repeat-1	68.9122	191.382
Repeat-2	64.566	196.998
Repeat-3	67.5574	200.831
Mean	67.0119	196.404
SD	2.22391	4.75279
p-value		1.79663e-06
Figure 4f Cell migration distance (µm)
	Repeat-1		Repeat-2		Repeat-3		Mean		SD
	Control	Mari 250nM	Control	Mari 250nM	Control	Mari 250nM	Control	Mari 250nM	Control	Mari 250nM
2 Days	266.928	94.288	248.336	96.944	245.68	124.832	253.648	105.355	11.5772	16.9201
4 Days	476.752	296.144	484.72	248.336	448.864	265.6	470.112	270.027	18.8276	24.2095
6 Days	618.848	382.464	618.848	347.936	568.384	318.72	602.027	349.707	29.1354	31.9089
8 Days	729.072	443.552	772.896	427.616	689.232	353.248	730.4	408.139	41.8478	48.1999
10 Days	729.072	462.144	845.936	467.456	776.88	415.664	783.963	448.421	58.7531	28.4927
12 Days	731.728	478.08	853.904	479.408	811.408	434.256	799.013	463.915	62.0239	25.6937
14 Days	726.416	520.576	861.872	556.432	810.08	482.064	799.456	519.691	68.3501	37.1919
Channel Distance	726.416	723.76	861.872	772.896	810.08	798.128	782.192
Figure 4h Number of perfusable lumens
	Control	Mari 250nM
Repeat-1	101	72
Repeat-2	90	68
Repeat-3	119	68
Mean	103.333	69.3333
SD	14.6401	2.3094
p-vaule		0.0164924
Figure 4i Maximum bead perfusion distance (µm)
	Control	Mari 250nM
Repeat-1	472	346
Repeat-2	606	281
Repeat-3	416	255
Mean	498	294
SD	97.632	46.8722
p-vaule		0.0310054
Figure 4j Average bead perfusion distance (µm)
	Conctrol	Mari 250nM
Repeat-1	199.39	140.244
Repeat-2	223.061	119.365
Repeat-3	191.434	106.641
Mean	204.628	122.083
SD	16.4516	16.9658
p-vaule		0.00376657

## Sheet: Supplementary Figure 2
	Cell migration speed (µm/day)
	Repeat-1	Repeat-2	Repeat-3	Mean	SD	p-value 0.15mM vs 6mM	p-value 1mM vs 6mM
RGD 0.15 mM	110.286	112.571	136.286	119.714	14.3967
RGD 1 mM	146.286	118.571	146.857	137.238	16.1683
RGD 6 mM	126.857	135.429	142.857	135.048	8.0068	0.182217	0.843723

## Sheet: Supplementary Figure 4
Number of multicellular sprouts
	≥4			≥6			≥8			≥10			≥12
	RGD 0.15mM	RGD 1mM	RGD 6mM	RGD 0.15mM	RGD 1mM	RGD 6mM	RGD 0.15mM	RGD 1mM	RGD 6mM	RGD 0.15mM	RGD 1mM	RGD 6mM	RGD 0.15mM	RGD 1mM	RGD 6mM
Repeat-1	54	152	182	33	121	151	23	95	114	17	76	80	12	40	62
Repeat-2	42	135	176	24	116	146	15	81	106	8	64	76	5	45	62
Repeat-3	51	127	162	35	106	138	20	79	95	12	53	64	5	34	39
Mean	49	138	173.333	30.6667	114.333	145	19.3333	85	105	12.3333	64.3333	73.3333	7.33333	39.6667	54.3333
SD	6.245	12.7671	10.2632	5.85947	7.63763	6.55744	4.04145	8.7178	9.53939	4.50925	11.5036	8.32666	4.04145	5.50757	13.2791

## Sheet: Supplementary Figure 5
Supplementary Figure 5b
	Cells/mm2
	Repeat-1	Repeat-2	Repeat-3	Mean	SD	p-value 0m vs 0.5mM	p-value 0mM vs 1mM
GRGDS 0mM	494.415	799.788	849.582	714.595	192.3
GRGDS 0.5mM	84.6057	163.483	43.1842	97.0909	61.1135	0.00608461
GRGDS 1mM	5.06753	7.05048	8.8131	6.97703	1.87386		0.00310883
Supplementary Figure 5d
	Number of multicellular sprouts
	Repeat-1	Repeat-2	Repeat-3	Mean	SD	p-value 0mM vs 1mM	p-value 0mM vs 2mM
GRGDS 0mM	118	151	102	123.667	24.9867
GRGDS 1mM	72	69	39	60	18.2483	0.0235011
GRGDS 2mM	59	54	19	44	21.7945		0.0141255

## Sheet: Supplementary Figure 10
Supplementary Figure 10a Cell distribution in sprouts
	Repeat-1			Repeat-2			Repeat-3			Mean
	αvβ3 0.2mM	αvβ3 0.5mM	αvβ3 1.5mM	αvβ3 0.2mM	αvβ3 0.5mM	αvβ3 1.5mM	αvβ3 0.2mM	αvβ3 0.5mM	αvβ3 1.5mM	αvβ3 0.2mM	αvβ3 0.5mM	αvβ3 1.5mM
1-5 Cells/Sprout	0.69	0.56	0.48	0.57	0.53	0.47	0.66	0.57	0.5	0.64	0.55	0.48
6-10 Cells/Sprout	0.16	0.2	0.21	0.18	0.25	0.26	0.16	0.23	0.26	0.17	0.23	0.24
11-15 Cells/Sprout	0.11	0.17	0.2	0.14	0.18	0.24	0.13	0.11	0.16	0.13	0.15	0.2
>15 Cells/Sprout	0.03	0.08	0.11	0.1	0.05	0.03	0.06	0.08	0.09	0.06	0.07	0.08
Supplementary Figure 10b % Cells in multicellular sprouts
	Repeat-1	Repeat-2	Repeat-3	Mean	SD	p-value 0.2mM and 1.5mM	p-value 0.5mM and 1.5mM
αvβ3 0.2mM	0.307087	0.4264	0.343658	0.359048	0.0611275
αvβ3 0.5mM	0.443506	0.470551	0.429249	0.447769	0.0209784
αvβ3 1.5mM	0.521316	0.531788	0.503949	0.519018	0.0140609	0.0115342	0.00812244
Supplementary Figure 10c Cell distribution in sprouts
	Repeat-1			Repeat-2			Repeat-3			Mean
	α5β1 0.2mM	α5β1 0.5mM	α5β1 1.5mM	α5β1 0.2mM	α5β1 0.5mM	α5β1 1.5mM	α5β1 0.2mM	α5β1 0.5mM	α5β1 1.5mM	α5β1 0.2mM	α5β1 0.5mM	α5β1 1.5mM
1-5 Cells/Sprout	0.548594	0.386295	0.6621	0.678449	0.555242	0.579297	0.585579	0.58452	0.670894	0.604208	0.508686	0.637431
6-10 Cells/Sprout	0.0963855	0.060241	0.149543	0.0974914	0.122322	0.145299	0.118718	0.183282	0.124921	0.104198	0.121948	0.139921
11-15 Cells/Sprout	0.117269	0.156627	0.126712	0.131129	0.183202	0.12773	0.197378	0.125697	0.140774	0.148592	0.155175	0.131739
>15 Cells/Sprout	0.237751	0.396837	0.0616438	0.0929304	0.139233	0.147673	0.0983248	0.106502	0.0634115	0.143002	0.214191	0.0909096
Supplementary Figure 10d % Cells in multicellular sprouts
	Repeat-1	Repeat-2	Repeat-3	Mean	SD	p-value 0.2mM vs 1.5mM	p-value 0.5mM vs 1.5mM
α5β1 0.2mM	0.451406	0.321551	0.414421	0.395792	0.0669017
α5β1 0.5mM	0.613705	0.444758	0.41548	0.491314	0.107
α5β1 1.5mM	0.3379	0.420703	0.329106	0.362569	0.0505366	0.530225	0.1326

## Sheet: Supplementary Figure 11
Supplementary Figure 10d Number of multicellular sprouts
	Repeat-1	Repeat-2	Repeat-3	Mean	SD	P-value 0μM vs 100μM	P-value 0μM vs 250μM
αvβ3 0μM	159	147	130	145.333	14.5717
αvβ3 100μM	88	104	84	92	10.583	0.00684152
αvβ3 250μM	54	56	53	54.3333	1.52753		0.000423311
Supplementary Figure 10f Number of multicellular sprouts
	Repeat-1	Repeat-2	Repeat-3	Mean	SD	P-value 0μM vs 100μM	P-value 0μM vs 250μM
α5β1 0μM	127	125	96	116	17.3494
α5β1 100μM	137	107	78	107.333	29.5014	0.683598
α5β1 250μM	150	92	85	109	35.6791		0.775151

## Sheet: Supplementary Figure 15
Supplementary Figure 15a Maximum bead perfusion distance (µm)
	Repeat-1	Repeat-2	Repeat-3	Mean	SD	p-value
αvβ3	256	192	304	250.667	56.1902
α5β1	149	135	160	148	12.53	0.0366164
Supplementary Figure 15b Average bead perfusion distance (µm)
	Repeat-1	Repeat-2	Repeat-3	ave	std	p-value
αvβ3	88.2481	70.5953	77.2784	78.7073	8.91272
α5β1	55.1676	42.886	48.8525	48.9687	6.14163	0.00891296

## Sheet: Supplementary Figure 16
Supplementary Figure 16a Number of perfusable lumens
	Repeat-1	Repeat-2	Repeat-3	Mean	SD	p-value
RGD 12mM	83	82	73	79.3333	5.50757
cRGD 1.5mM	81	86	88	85	3.60555	0.210224
Supplementary Figure 16b Maximum bead perfusion distance (µm)
	Repeat-1	Repeat-2	Repeat-3	Mean	SD	p-value
RGD 12mM	256	253	240	249.667	8.5049
cRGD 1.5mM	256	192	304	250.667	56.1902	0.977146
Supplementary Figure 16c Average bead perfusion distance (µm)
	Repeat-1	Repeat-2	Repeat-3	Mean	SD	p-value
RGD 12 mM	121.405	87.0793	91.7671	100.084	18.6128
cRGD 1.5 mM	88.2481	70.5953	77.2784	78.7073	8.91272	0.147239

[truncated: 2 more sheets: Supplementary Figure 17, Supplementary Figure 19]
